# Supplementary material for: Antimicrobial Photosensitizing Material Based on Conjugated Zn(II) Porphyrins
Source: Antibiotics (Basel). 2022 Jan 12;11(1):91. doi: 10.3390/antibiotics11010091 (PMC8773278; doi:10.3390/antibiotics11010091)
Supplement: Supplementary file 1 [file antibiotics-11-00091-s001.zip]

Archive with 1 entries (1 files):
- antibiotics-1522258-supplementary.pdf
